# Supplementary material for: Complicated acute type A aortic dissection and severe aortic atherosclerosis predict early mortality after frozen elephant trunk procedure
Source: Eur J Cardiothorac Surg. 2025 Jun 27;67(7):ezaf213. doi: 10.1093/ejcts/ezaf213 (PMC12270253; doi:10.1093/ejcts/ezaf213)
Supplement: ezaf213_Supplementary_Data [file ezaf213_supplementary_data.zip]

Archive with 2 entries (2 files):
- Supplementary Figure S1.pdf
- Supplementary Table S1 to S8.docx
